# Supplementary material for: Two-Step Nucleation and Amorphization of Carbamazepine Using a Micro-Droplet Precipitation System
Source: Pharmaceutics. 2025 Aug 9;17(8):1035. doi: 10.3390/pharmaceutics17081035 (PMC12389563; doi:10.3390/pharmaceutics17081035)
Supplement: Supplementary file 1 [file pharmaceutics-17-01035-s001.zip]

Archive with 10 entries (9 files):
- pharmaceutics-3781678-supplementary/
- pharmaceutics-3781678-supplementary/CBZ X. Zhu Supplementary Information.pdf
- pharmaceutics-3781678-supplementary/Supporting Video 1.mov
- pharmaceutics-3781678-supplementary/Supporting Video 2.mov
- pharmaceutics-3781678-supplementary/Supporting Video 3.mov
- pharmaceutics-3781678-supplementary/Supporting Video 4.mov
- pharmaceutics-3781678-supplementary/Supporting Video 5.mov
- pharmaceutics-3781678-supplementary/Supporting Video 6.mov
- pharmaceutics-3781678-supplementary/Supporting Video 7.mov
- pharmaceutics-3781678-supplementary/Supporting Video 8.mov
